# Supplementary material for: Signal Quality Evaluation of Emerging EEG Devices
Source: Front Physiol. 2018 Feb 14;9:98. doi: 10.3389/fphys.2018.00098 (PMC5817086; doi:10.3389/fphys.2018.00098)
Supplement: Supplementary file 1 [file DataSheet1.ZIP]

Archive with 23 entries (23 files):
- SNR_Trilobite.pdf
- A-proportion_BR8+.pdf
- A-proportion_EPOC.pdf
- A-proportion_gLADYbird.pdf
- A-proportion_gSAHARA.pdf
- A-proportion_Jellyfish.pdf
- A-proportion_Trilobite.pdf
- F-Band_BR8+_alpha.pdf
- F-Band_BR8+_theta.pdf
- F-Band_EPOC_alpha.pdf
- F-Band_EPOC_theta.pdf
- F-Band_gLADYbird_alpha.pdf
- F-Band_gLADYbird_theta.pdf
- F-Band_gSAHARA_alpha.pdf
- F-Band_gSAHARA_theta.pdf
- F-Band_Jellyfish_theta.pdf
- F-Band_Trilobite_alpha.pdf
- F-Band_Trilobite_theta.pdf
- SNR_BR8+.pdf
- SNR_EPOC.pdf
- SNR_gLADYbird.pdf
- SNR_gSAHARA.pdf
- SNR_Jellyfish.pdf
